# Supplementary material for: Clonal Analysis in Recurrent Astrocytic, Oligoastrocytic and Oligodendroglial Tumors Implicates IDH1- Mutation as Common Tumor Initiating Event
Source: PLoS One. 2012 Jul 23;7(7):e41298. doi: 10.1371/journal.pone.0041298 (PMC3402513; doi:10.1371/journal.pone.0041298)
Supplement: Table S1 — Summary of experimental data relating to all non- microdissected tumors with identical molecular alterations in primary and recurrent tumor. Surgery: designates the individual center of tumor operation; NL: Radboud University Nijmegen Medical Centre, Nijmegen, The Netherlands; B: Charité Universitätsmedizin, Berlin, Germany; HD: University Hospital, Heidelberg, Germany; #: number of all tumors analyzed; n (P): number of individual tumor pairs; P/R: identifies primary (P) and recurrent (R) tumor of each tumor pair; ID: internal tumor ID; tissue: abbreviation of diagnosis based on histology; het.: retained heterozygosity; LOH: loss of heterozygosity; pLOH: partial loss of heterozygosity; mut: mutated TP53/IDH1; wt: wild type TP53/IDH1; n.d.: not determined; IDH1 in detail: base exchange and codon position of IDH1- mutation; TP53 in detail: base exchange and codon position of TP53- mutation; SSCP: single strand conformation polymorphism analysis. (XLS) [file pone.0041298.s001.xls]

## Sheet: Tabelle1
Table S1
Clonal non- microdissected cases
Surgery	#	n	P/R	ID	tissue	LOH 1p	LOH 19q	TP53	IDH1	IDH1 in detail	TP53 in detail
NL	1	1	P	49264	O II	het	pLOH	mut exon 6, pol exon 6	mut	R132H, G395A	mut exon 6, GAC->GTC, A623T; codon 208, D208V; polymorphism exon 6 CGA-> CGG, A639G, codon 213, R213R
NL	2	1	R	49338	O III	het	pLOH	mut exon 6, pol exon 6	mut	R132H, G395A	mut exon 6, GAC->GTC, A623T; codon 208, D208V; polymorphism exon 6 CGA-> CGG, A639G, codon 213, R213R
NL	3	2	P	49270	O II	LOH	LOH	wt	mut	R132H, G395A	wt
NL	4	2	R	49274	O III	LOH	LOH	wt	mut	R132H, G395A	wt
NL	5	3	P	49276	O II	LOH	LOH	wt	mut	R132H, G395A	wt
NL	6	3	R	49452	OA III	LOH	LOH	wt	mut	R132H, G395A	wt
NL	7	4	P	49282	O II	LOH	LOH	wt	mut	R132H, G395A	wt
NL	8	4	R	49538	O III	LOH	LOH	n.d.	mut	R132H, G395A	n.d.
NL	9	5	P	49382	A II	het	het	mut exon 7	mut	R132H, G395A	mut exon 7, TCC-> GCC, T721G; codon 241, S241A
NL	10	5	R	49304	O II	het	het	mut exon 7	mut	R132H, G395A	mut exon 7, TCC-> GCC, T721G; codon 241, S241A
NL	11	6	P	49408	A II	het	het	wt	wt	wt	wt
NL	12	6	R	49306	OA III	het	het	wt	wt	wt	wt
NL	13	7	P	49342	OA III	LOH	LOH	wt	mut	R132H, G395A	wt
NL	14	7	R	49520	GBM	LOH	LOH	n.d.	n.d.	n.d.	n.d.
NL	15	8	P	49344	O II	LOH	LOH	wt	mut	R132H, G395A	wt
NL	16	8	R	49530	OA III	LOH	LOH	wt	mut	R132H, G395A	wt
NL	17	9	P	49570	A II	het	het	mut exon 5	mut*	R132C, C394T	mut exon 5, TCC-> TTC, C380T; codon 127, S127F
NL	18	9	R	49350	OA II	het	het	mut exon 5	mut*	R132C, C394T	mut exon 5, TCC-> TTC, C380T; codon 127, S127F
NL	19	10	P	49406	OA II	pLOH	pLOH	wt	mut	R132H, G395A	wt
NL	20	10	R	49358	O II	pLOH	pLOH	wt	mut	R132H, G395A	wt
NL	21	11	P	49388	OA II	het	het	mut exon 8	mut	R132H, G395A	mut exon 8 CGT-> TGT, C817T; codon 273, R273C
NL	22	11	R	49430	OA II	het	het	mut exon 8	mut	R132H, G395A	mut exon 8 CGT-> TGT, C817T; codon 273, R273C
NL	23	12	P	49296	O III	LOH	LOH	wt	mut	R132H, G395A	wt
NL	24	12	R	49398	O III	LOH	LOH	wt	mut	R132H, G395A	wt
NL	25	13	P	49404	O II	LOH	LOH	wt	mut	R132H, G395A	wt
NL	26	13	R	49410	O III	LOH	LOH	wt	mut	R132H, G395A	wt
NL	27	14	P	49418	A II	het	het	wt	wt	wt	wt
NL	28	14	R	49412	A III	het	het	wt	wt	wt	wt
NL	29	15	P	49426	PA I	het	het	wt	wt	wt	wt
NL	30	15	R	49424	GBM	het	het	wt	wt	wt	wt
NL	31	16	P	49578	OA II	het	het	mut exon 6	mut	R132H, G395A	mut exon 6, TAT->TGT, A659G; codon 220, Y220C
NL	32	16	R	49448	OA III	het	het	mut exon 6	mut	R132H, G395A	mut exon 6, TAT->TGT, A659G; codon 220, Y220C
NL	33	17	P	49482	OA II	het	het	wt	wt	wt	wt
NL	34	17	R	49484	OA II	het	het	wt	wt	wt	wt
NL	35	18	P	49540	O II	LOH	LOH	wt	mut	R132H, G395A	wt
NL	36	18	R	49494	O III	LOH	LOH	wt	mut	R132H, G395A	wt
NL	37	19	P	49518	OA II	LOH	LOH	wt	mut	R132H, G395A	wt
NL	38	19	R	49498	O III	LOH	LOH	wt	mut	R132H, G395A	wt
NL	39	20	P	49510	GBM	het	het	n.d.	n.d.	n.d.	n.d.
NL	40	20	R	49512	GBM	het	het	n.d.	n.d.	n.d.	n.d.
NL	41	21	P	49522	O II	LOH	LOH	wt*	mut	R132H, G395A	polymorphism exon 6 CGA-> CGG, A639G, codon 213, R213R
NL	42	21	R	49524	O II	LOH	LOH	wt*	mut	R132H, G395A	polymorphism exon 6 CGA-> CGG, A639G, codon 213, R213R
NL	43	22	P	49556	OA III	het	het	wt	wt	wt	wt
NL	44	22	R	49558	OA III	het	het	wt	wt	wt	wt
NL	45	23	P	49564	OA II	het	het	wt	wt	wt	wt
NL	46	23	R	49566	OA III	het	het	wt	wt	wt	wt
NL	47	24	P	49572	O II	het	het	wt	wt	wt	wt
NL	48	24	R	49574	O III	het	het	wt	wt	wt	wt
Surgery	#	n	P/R	ID	tissue	LOH 1p	LOH 19q	TP53	IDH1	IDH1 in detail	TP53 in detail
HD	49	25	P	50250	O II	LOH	LOH	wt	mut	R132H, G395A	wt
HD	50	25	R	50260	O II	LOH	LOH	wt	mut	R132H, G395A	wt
HD	51	26	P	50302	O II	LOH	LOH	wt	mut	R132H, G395A	wt
HD	52	26	R	50246	O III	LOH	LOH	wt	mut	R132H, G395A	wt
HD	53	27	P	50254	OA II	het	het	wt	mut	R132H, G395A	wt
HD	54	27	R	50258	O III	het	het	wt	mut	R132H, G395A	wt
HD	55	28	P	50300	OA II	LOH	LOH	wt	mut	R132H, G395A	wt
HD	56	28	R	50252	O III	LOH	LOH	wt	mut	R132H, G395A	wt
HD	57	29	P	50248	A II	het	het	wt	mut	R132H, G395A	wt
HD	58	29	R	50262	A III	het	het	wt	mut	R132H, G395A	wt
B	59	30	R1	22846	O III	LOH	LOH	wt	mut	R132H, G395A	wt
B	60	30	R2	25016	O III	LOH	LOH	wt	mut	R132H, G395A	wt
B	61	31	R1	24124	O II	LOH	LOH	wt	mut	R132H, G395A	wt
B	62	31	R2	24112	O II	LOH	LOH	wt	mut	R132H, G395A	wt
B	63	32	P	21712	O III	LOH	LOH	wt	mut	R132H, G395A	wt, SSCP
B	64	32	R	25114	O III	LOH	LOH	wt	mut	R132H, G395A	wt
B	65	33	P	22204	O II	LOH	LOH	wt	mut	R132H, G395A	wt
B	66	33	R1	23212	O II	LOH	LOH	wt	mut	R132H, G395A	wt
B	67	33	R2	23744	O III	LOH	LOH	wt	mut	R132H, G395A	wt
B	68	34	P	26430	O II	LOH	LOH	wt	mut	R132H, G395A	wt
B	69	34	R1	26432	O II	LOH	LOH	wt	mut	R132H, G395A	wt
B	70	34	R2	26454	O II	LOH	LOH	wt	mut	R132H, G395A	wt
B	71	35	P	28156	O II	LOH	LOH	wt	mut	R132S, C394A	wt, SSCP
B	72	35	R	31168	O III	LOH	LOH	wt	mut	R132S, C394A	wt, SSCP
B	73	36	P	22088	OA II	LOH	LOH	wt	wt	wt	wt
B	74	36	R1	28858	OA II	LOH	LOH	wt	wt	wt	wt, SSCP
B	75	36	R2	28814	OA II	LOH	LOH	wt	wt	wt	wt, SSCP
B	76	37	P	24692	O III	LOH	LOH	wt	mut	R132H, G395A	wt
B	77	37	R	27076	O III	LOH	LOH	wt	mut	R132H, G395A	wt
B	78	38	P	25150	OA II	LOH	LOH	wt	mut	R132H; G395A	wt
B	79	38	R4	30812	O II	LOH	LOH	wt	mut	R132H; G395A; SSCP	wt, SSCP
